# Supplementary material for: Combined Use of Cyclodextrins and Amino Acids for the Development of Cefixime Oral Solutions for Pediatric Use
Source: Pharmaceutics. 2021 Nov 13;13(11):1923. doi: 10.3390/pharmaceutics13111923 (PMC8620304; doi:10.3390/pharmaceutics13111923)
Supplement: Supplementary file 1 [file pharmaceutics-13-01923-s001.zip]

Archive with 1 entries (1 files):
- pharmaceutics-1423785-supplementary.pdf
